# Supplementary material for: Treatment with ensitrelvir for COVID-19 in hospitalized patients of very advanced age: Case series
Source: Medicine (Baltimore). 2024 Jul 26;103(30):e39080. doi: 10.1097/MD.0000000000039080 (PMC11272380; doi:10.1097/MD.0000000000039080)
Supplement: Supplementary file 1 [file medi-103-e39080-s001.xlsx]

## Sheet: Supplementalfig1
Supplemental Fig. 1. Patient disposition flowchart
